# Supplementary material for: Understaffed Home Nursing and Wellbeing of Families of Children with Medical Complexity
Source: Children (Basel). 2025 Mar 31;12(4):455. doi: 10.3390/children12040455 (PMC12025880; doi:10.3390/children12040455)
Supplement: Supplementary file 1 [file children-12-00455-s001.zip]

Archive with 1 entries (1 files):
- children-3499590-supplementary.pdf
